# Supplementary material for: Amygdala activity for the modulation of goal-directed behavior in emotional contexts
Source: PLoS Biol. 2018 Jun 5;16(6):e2005339. doi: 10.1371/journal.pbio.2005339 (PMC5988268; doi:10.1371/journal.pbio.2005339)
Supplement: S1 Table — SacRT, saccade reaction time. (XLSX) [file pbio.2005339.s011.xlsx]

## Sheet: Sheet1
one-way ANOVA					Tukey–Kramer post-hoc
	df (Groups)	df (Error)	F	P		P
SacRT (monkey PA)	2	9602	204.009	< 0.001	D/R versus S/R	< 0.001
					S/R versus S/P	0.793
					D/R versus S/P	< 0.001
SacRT (monkey PI)	2	6860	118.048	< 0.001	D/R versus S/R	0.267
					S/R versus S/P	< 0.001
					D/R versus S/P	< 0.001
SacRT (monkey SO)	2	13680	307.984	< 0.001	D/R versus S/R	< 0.001
					S/R versus S/P	< 0.001
					D/R versus S/P	< 0.001
FR (monkey PA)	2	53	25.924	< 0.001	D/R versus S/R	< 0.001
					S/R versus S/P	0.991
					D/R versus S/P	< 0.001
FR (monkey PI)	2	53	6.274	0.004	D/R versus S/R	0.995
					S/R versus S/P	0.006
					D/R versus S/P	0.006
FR (monkey SO)	2	29	51.747	< 0.001	D/R versus S/R	< 0.001
					S/R versus S/P	< 0.001
					D/R versus S/P	< 0.001
