# Supplementary material for: Amygdala activity for the modulation of goal-directed behavior in emotional contexts
Source: PLoS Biol. 2018 Jun 5;16(6):e2005339. doi: 10.1371/journal.pbio.2005339 (PMC5988268; doi:10.1371/journal.pbio.2005339)
Supplement: S2 Table — HR, heart rate. (XLSX) [file pbio.2005339.s012.xlsx]

## Sheet: Sheet1
one-way ANOVA					Tukey–Kramer post-hoc
	df (Groups)	df (Error)	F	P		P
Pupil size (monkey PA)	2	16216	183.369	< 0.001	D/R versus S/R	0.002
					S/R versus S/P	< 0.001
					D/R versus S/P	< 0.001
Pupil size (monkey PI)	2	12178	176.038	< 0.001	D/R versus S/R	< 0.001
					S/R versus S/P	< 0.001
					D/R versus S/P	< 0.001
Pupil size (monkey SO)	2	26974	1578.81	< 0.001	D/R versus S/R	< 0.001
					S/R versus S/P	< 0.001
					D/R versus S/P	< 0.001
Heart rate (monkey PA)	2	14919	6.072	0.002	D/R versus S/R	0.003
					S/R versus S/P	0.081
					D/R versus S/P	0.51
Heart rate (monkey PI)	2	9654	5.339	0.005	D/R versus S/R	0.693
					S/R versus S/P	0.003
					D/R versus S/P	0.102
Heart rate (money SO)	2	23816	5.811	0.003	D/R versus S/R	0.388
					S/R versus S/P	0.036
					D/R versus S/P	0.006
